# Supplementary material for: Acute Neurovascular Inflammatory Profile in Patients with Aneurysmal Subarachnoid Hemorrhage
Source: Biomolecules. 2025 Apr 23;15(5):613. doi: 10.3390/biom15050613 (PMC12108773; doi:10.3390/biom15050613)
Supplement: Supplementary file 1 [file biomolecules-15-00613-s001.zip]

Archive with 1 entries (1 files):
- biomolecules-3560281-supplementary.pdf
